# Supplementary material for: The Role of Urinary N-Acetyl-β-d-glucosaminidase in Cirrhotic Patients with Acute Kidney Injury: Multicenter, Prospective Cohort Study
Source: J Clin Med. 2021 Sep 23;10(19):4328. doi: 10.3390/jcm10194328 (PMC8509706; doi:10.3390/jcm10194328)
Supplement: Supplementary file 1 [file jcm-10-04328-s001.zip]

Archive with 1 entries (1 files):
- jcm-1359997-supplementary.pdf
